# Supplementary material for: Comparative Immunogenicity of BNT162b2 mRNA Vaccine with Natural SARS-CoV-2 Infection
Source: Vaccines (Basel). 2021 Sep 13;9(9):1017. doi: 10.3390/vaccines9091017 (PMC8471735; doi:10.3390/vaccines9091017)
Supplement: Supplementary file 1 [file vaccines-09-01017-s001.zip]

Archive with 1 entries (1 files):
- vaccines-1359690-supplementary.pdf
